# Supplementary material for: Discordant ALK Status in Non-Small Cell Lung Carcinoma: A Detailed Reevaluation Comparing IHC, FISH, and NGS Analyses
Source: Int J Mol Sci. 2024 Jul 26;25(15):8168. doi: 10.3390/ijms25158168 (PMC11312000; doi:10.3390/ijms25158168)
Supplement: Supplementary file 1 [file ijms-25-08168-s001.zip]

Archive with 2 entries (2 files):
- Supplementary_Material_1_Statistical_Analysis.pdf
- Supplementary_Material_2.pdf
